# Supplementary material for: The global geography of artificial intelligence in life science research
Source: Nat Commun. 2024 Sep 12;15:7527. doi: 10.1038/s41467-024-51714-x (PMC11392928; doi:10.1038/s41467-024-51714-x)
Supplement: Supplementary file 4 — Source Data [file 41467_2024_51714_MOESM4_ESM.xlsx]

## Sheet: Figure 1
publication_year	count_articles
2000	2216
2001	2592
2002	3113
2003	3476
2004	4297
2005	5240
2006	6097
2007	6616
2008	7253
2009	7999
2010	8994
2011	10137
2012	11071
2013	13038
2014	14177
2015	15529
2016	17317
2017	20002
2018	25403
2019	32433
2020	43606
2021	59170
2022	78191

## Sheet: Figure 2
lead_author_country	count_articles
Afghanistan	15
Albania	7
Algeria	217
Antigua and Barbuda	4
Argentina	734
Armenia	22
Australia	9113
Austria	2230
Azerbaijan	24
Bahamas	1
Bahrain	41
Bangladesh	732
Barbados	4
Belarus	36
Belgium	3360
Belize	2
Benin	12
Bermuda	1
Bhutan	6
Bolivia	4
Bosnia and Herzegovina	44
Botswana	7
Brazil	5435
Brunei	36
Bulgaria	211
Burkina Faso	7
Burundi	18
Cambodia	19
Cameroon	43
Canada	12578
Cayman Islands	3
Chile	526
China	73129
Colombia	657
Congo	4
Costa Rica	43
Croatia	367
Cuba	114
Cyprus	220
Czech Republic	1006
Democratic Republic of the Congo	2
Denmark	2352
Dominica	1
Dominican Republic	2
East Timor	1
Ecuador	107
Egypt	1115
El Salvador	1
Eritrea	1
Estonia	175
Eswatini	5
Ethiopia	276
Faroe Islands	1
Fiji	29
Finland	1852
France	10121
French Guiana	5
French Polynesia	6
Gabon	2
Gambia	7
Georgia	26
Germany	18759
Ghana	127
Greece	2126
Greenland	3
Grenada	4
Guadeloupe	8
Guatemala	6
Guinea	2
Haiti	1
Holy See	1
Honduras	3
Hong Kong	1483
Hungary	868
Iceland	75
India	12560
Indonesia	991
Iran	4645
Iraq	208
Ireland	1318
Isle of Man	1
Israel	2610
Italy	12134
Ivory Coast	6
Jamaica	3
Japan	15263
Jordan	252
Kazakhstan	103
Kenya	107
Kosovo	2
Kuwait	65
Kyrgyzstan	4
Latvia	52
Lebanon	128
Lesotho	1
Liberia	1
Libya	27
Liechtenstein	3
Lithuania	213
Luxembourg	170
Macao	363
Macedonia	48
Madagascar	3
Malawi	12
Malaysia	1875
Maldives	2
Mali	9
Malta	53
Martinique	4
Mauritius	16
Mexico	1673
Micronesia	1
Moldova	6
Monaco	8
Mongolia	11
Montenegro	10
Morocco	279
Mozambique	3
Myanmar	12
Nepal	67
Netherlands	7253
New Caledonia	8
New Zealand	1245
Niger	3
Nigeria	269
Norway	1493
Oman	66
Pakistan	1269
Palestine	24
Panama	23
Papua New Guinea	5
Paraguay	15
Peru	126
Philippines	251
Poland	3117
Portugal	2087
Puerto Rico	57
Qatar	318
Romania	908
Russia	2050
Rwanda	10
Réunion	5
Saint Kitts and Nevis	2
Saint Vincent and the Grenadines	1
Sao Tome and Principe	3
Saudi Arabia	1866
Senegal	11
Serbia	554
Sierra Leone	1
Singapore	3194
Slovakia	239
Slovenia	626
Somalia	2
South Africa	845
South Korea	12264
South Sudan	12
Spain	9212
Sri Lanka	126
Sudan	18
Sweden	3434
Switzerland	4977
Syria	20
Taiwan	5767
Tajikistan	6
Tanzania	29
Thailand	1023
Togo	2
Tonga	1
Trinidad and Tobago	18
Tunisia	271
Turkey	3146
Uganda	38
Ukraine	197
United Arab Emirates	489
United Kingdom	21215
United States	101195
Uruguay	79
Uzbekistan	17
Vanuatu	1
Venezuela	66
Vietnam	432
Virgin Islands (British)	8
Virgin Islands (U.S.)	1
Yemen	24
Zambia	8
Zimbabwe	18

## Sheet: Figure 3
concept_name	Australia	Austria	Belgium	Brazil	Canada	China	Czech Republic	Denmark	Egypt	Finland	France	Germany	Greece	Hong Kong	India	Iran	Ireland	Israel	Italy	Japan	Malaysia	Mexico	Netherlands	New Zealand	Norway	Pakistan	Poland	Portugal	Russia	Saudi Arabia	Singapore	South Korea	Spain	Sweden	Switzerland	Taiwan	Thailand	Turkey	United Kingdom	United States	count_articles_concept
Computer vision	0.068197	0.0556823	0.0557733	0.0449963	0.0748047	0.0988594	0.0905433	0.0370052	0.0705009	0.0673973	0.0761	0.0678278	0.0804213	0.124395	0.0813265	0.0590949	0.0499616	0.0601241	0.0462399	0.0680826	0.0874525	0.0622356	0.0527194	0.0603589	0.0483322	0.0801619	0.0697296	0.0840622	0.0415225	0.0447267	0.119146	0.103542	0.0713735	0.0378632	0.0669925	0.0838323	0.0554455	0.0656958	0.0651341	0.0604837	28269
Computational biology	0.0478048	0.0460977	0.059391	0.0416356	0.046139	0.0649755	0.0492958	0.0770224	0.0278293	0.0619178	0.0457	0.0571181	0.0483485	0.0642709	0.0751642	0.0395431	0.0430438	0.0737005	0.0431517	0.0453222	0.0217273	0.0404834	0.0364446	0.0244698	0.0524166	0.0647773	0.0436624	0.0485909	0.0652496	0.0563225	0.0697674	0.0422116	0.0382201	0.0616378	0.0502953	0.0646354	0.0732673	0.0401294	0.0499042	0.0655849	22127
Neuroscience	0.0425674	0.0524874	0.0563762	0.0571322	0.0704566	0.0361623	0.0533199	0.0378658	0.0111317	0.0493151	0.0678	0.0755625	0.0325515	0.0297167	0.0224601	0.0380053	0.0507302	0.0903801	0.0620149	0.0684134	0.0130364	0.0598187	0.0550842	0.0570962	0.0537781	0.0210526	0.0237863	0.0413022	0.0523974	0.0176698	0.0401402	0.0399768	0.0457099	0.04344	0.0673997	0.0331102	0.0138614	0.0249191	0.0638889	0.06787	20740
Internal medicine	0.0301984	0.0282976	0.0268315	0.0442494	0.0330139	0.0520693	0.0201207	0.0580895	0.0519481	0.04	0.0386	0.0275855	0.045955	0.0179682	0.0410281	0.0557996	0.0368947	0.045384	0.0498289	0.0473071	0.0287887	0.0320242	0.0459035	0.0326264	0.0435671	0.037247	0.0400782	0.0315841	0.036085	0.0403092	0.030583	0.0561165	0.0479128	0.0501908	0.0270821	0.0662205	0.0504951	0.0462783	0.0336207	0.0395875	16614
Statistics	0.0384444	0.0301232	0.0382876	0.0336072	0.0385699	0.0322446	0.0261569	0.0296902	0.0519481	0.04	0.0324	0.0278018	0.0449976	0.0345543	0.0305684	0.0709578	0.0422752	0.0166796	0.0241215	0.0217017	0.0624661	0.0344411	0.0344971	0.0350734	0.0408441	0.0388664	0.030303	0.0393586	0.0202669	0.0496963	0.0299458	0.0283066	0.0356867	0.0302319	0.0268784	0.0382177	0.0326733	0.0472492	0.0318487	0.0383447	13496
Radiology	0.0150435	0.0246463	0.0214049	0.0138163	0.02778	0.0390798	0.0130785	0.020654	0.0343228	0.0219178	0.027	0.0255301	0.0315941	0.015895	0.02919	0.0248243	0.0199846	0.0232739	0.0336366	0.0400953	0.0195546	0.0102719	0.0460426	0.0130506	0.0224643	0.0267206	0.0169436	0.0208941	0.00988631	0.0248482	0.0251673	0.0455223	0.0147593	0.0196654	0.0270821	0.0403311	0.0306931	0.0482201	0.0186782	0.0278516	11485
Surgery	0.0102518	0.0196257	0.0379861	0.0151232	0.0134471	0.0170045	0.0221328	0.027969	0.0102041	0.0126027	0.0388	0.020608	0.0162757	0.00829302	0.0182437	0.00593146	0.0122982	0.015128	0.0469076	0.0437343	0.00271592	0.00785499	0.0296286	0.0114192	0.0211028	0.00647773	0.00619094	0.00437318	0.0212556	0.00938708	0.0143358	0.0464327	0.0124463	0.0246551	0.0205661	0.0216626	0.0168317	0.0508091	0.0170019	0.0306477	9317
Speech recognition	0.0222866	0.028754	0.0186916	0.0115758	0.0211772	0.0227838	0.0261569	0.0318417	0.0166976	0.0345205	0.0149	0.0197966	0.0311154	0.0207325	0.0348658	0.0331722	0.0238278	0.0135764	0.0139387	0.023422	0.0347637	0.0253776	0.0155794	0.0277325	0.0115725	0.0453441	0.0260671	0.0301263	0.0177954	0.0320265	0.0347244	0.0270651	0.0176231	0.0149692	0.0122175	0.0324058	0.0316832	0.0443366	0.0201149	0.0158851	8261
Cognitive psychology	0.0354357	0.0178001	0.0370817	0.00933533	0.0338997	0.00591823	0.0120724	0.0193632	0.000927644	0.0268493	0.0319	0.0397014	0.00909526	0.0221147	0.00681099	0.00790861	0.0199846	0.0519783	0.030298	0.0197168	0.00869093	0.00966767	0.0389484	0.0244698	0.0170184	0.00323887	0.0127077	0.0247813	0.0153238	0.00331309	0.00796432	0.00753187	0.0166318	0.0179043	0.0362452	0.00792533	0.0039604	0.00679612	0.0529215	0.0240632	8254
Pathology	0.0123691	0.0200822	0.0114561	0.0173637	0.01852	0.0127673	0.0160966	0.0154905	0.0426716	0.0213699	0.0147	0.0184985	0.0220201	0.0110574	0.0455688	0.0155975	0.00922367	0.0197828	0.0175278	0.0209078	0.0141228	0.0120846	0.0204479	0.0138662	0.0183799	0.0412955	0.0205279	0.0116618	0.0148295	0.0469354	0.0143358	0.015312	0.0149796	0.0231876	0.0144573	0.0147939	0.0128713	0.0333333	0.0146552	0.017178	6926
Genetics	0.0162692	0.0104975	0.0153753	0.0194175	0.0169901	0.01888	0.0362173	0.0180723	0.0120594	0.0191781	0.0198	0.0127109	0.0134035	0.0179682	0.0265142	0.0169156	0.010761	0.0193949	0.0122694	0.0174011	0.0146659	0.0187311	0.0126582	0.0195759	0.0211028	0.0202429	0.0192245	0.0126336	0.0311419	0.0143567	0.0117872	0.0127462	0.0139883	0.0181978	0.0107921	0.0195491	0.0247525	0.00906149	0.0147989	0.0180098	6754
Physical medicine and rehabilitation	0.0203922	0.0273848	0.0310522	0.0153099	0.0342218	0.0083911	0.00905433	0.0185026	0.00463822	0.0115068	0.0148	0.0156859	0.0129248	0.0366275	0.00794616	0.00702988	0.0215219	0.0124127	0.0408981	0.0277226	0.0157523	0.0253776	0.0232299	0.0391517	0.00953029	0.00728745	0.010101	0.0170068	0.0108749	0.00552181	0.0197515	0.0224301	0.0166318	0.0152627	0.0370597	0.0184924	0.0138614	0.0116505	0.0147989	0.0159252	6508
Humanâcomputer interaction	0.0122576	0.0369694	0.013265	0.0100822	0.0195668	0.00595991	0.0140845	0.0185026	0.00556586	0.0186301	0.016	0.0246646	0.0229775	0.0103663	0.00883808	0.00329525	0.0230592	0.0201707	0.0325515	0.0248776	0.0103205	0.0175227	0.0157185	0.0252855	0.0183799	0.00323887	0.0110785	0.0451895	0.0118636	0.00938708	0.0178401	0.0135739	0.0248926	0.0252421	0.0276929	0.0100387	0.00990099	0.00711974	0.0201149	0.0173183	6254
Immunology	0.016715	0.0127796	0.0168827	0.0238984	0.0124809	0.0097109	0.0231388	0.0322719	0.0102041	0.0120548	0.0163	0.0193098	0.00957396	0.00276434	0.0108652	0.00834798	0.0292083	0.0120248	0.0156915	0.0162101	0.00271592	0.0138973	0.0318542	0.0138662	0.0251872	0.0105263	0.0159661	0.00680272	0.0123579	0.00441745	0.00446002	0.00827678	0.011455	0.0272967	0.0142537	0.00845368	0.0148515	0.00873786	0.0145594	0.0147125	5408
Natural language processing	0.0120348	0.0141488	0.0105517	0.00541449	0.0100652	0.0105444	0.0110664	0.00731497	0.012987	0.0213699	0.015	0.0099524	0.00813786	0.00760193	0.0149193	0.00505272	0.0161414	0.0128006	0.00776229	0.0100569	0.0141228	0.00845921	0.0112672	0.00815661	0.00953029	0.0218623	0.0058651	0.0121477	0.0197726	0.0193263	0.0114686	0.0104287	0.0138782	0.01086	0.0126247	0.0147939	0.0158416	0.00809062	0.0155172	0.0199942	5379
Mathematical optimization	0.0137063	0.0127796	0.0102502	0.00802838	0.00893792	0.0232284	0.0201207	0.00731497	0.0296846	0.0060274	0.0085	0.00686932	0.0167544	0.0539046	0.0120003	0.0237258	0.00538048	0.00698216	0.00784576	0.00899828	0.0260728	0.0253776	0.00639866	0.0179445	0.00884956	0.0137652	0.0136852	0.0116618	0.0148295	0.0193263	0.0194329	0.00678696	0.00991299	0.00587027	0.00753411	0.0167312	0.00891089	0.012945	0.0127395	0.00984175	5129
Biological system	0.00924894	0.00912825	0.0141694	0.014003	0.00821322	0.0166433	0.0150905	0.00774527	0.0157699	0.0131507	0.0146	0.0143336	0.0100527	0.00552868	0.0128112	0.0522847	0.0153728	0.00930954	0.00692764	0.0158793	0.0211841	0.0175227	0.00528585	0.0203915	0.0108918	0.0137652	0.0188987	0.0228377	0.026693	0.00938708	0.00892004	0.00926999	0.014539	0.0146757	0.013032	0.00722085	0.0148515	0.012945	0.010728	0.00994197	5074
Audiology	0.0183864	0.0255591	0.025927	0.0197909	0.0150576	0.00654339	0.0191147	0.0271084	0.00278293	0.0208219	0.0147	0.0204998	0.00574438	0.00621977	0.0043785	0.00878735	0.0122982	0.0139643	0.0167766	0.0111817	0.00488865	0.00906344	0.0282376	0.0244698	0.0149762	0.000809717	0.00944933	0.00388727	0.00988631	0.00441745	0.00637146	0.0114219	0.010684	0.0267097	0.0144573	0.0112716	0.00891089	0.0216828	0.0120211	0.0154241	5041
Cell biology	0.010809	0.0100411	0.00904432	0.00746826	0.0115951	0.00918298	0.0181087	0.0240964	0	0.0115068	0.0175	0.0201212	0.00335089	0.00414651	0.00697316	0.00461336	0.0353574	0.0197828	0.0094316	0.0230912	0.00108637	0.00845921	0.0129364	0.0040783	0.012934	0.00323887	0.0104268	0.00923226	0.00889768	0.00276091	0.00796432	0.00885615	0.00616808	0.0164367	0.0152718	0.0105671	0.00594059	0.0012945	0.0145115	0.0142715	4744
Nuclear medicine	0.00735458	0.0168873	0.0168827	0.00429425	0.0128835	0.00893291	0.00804829	0.0202238	0.00463822	0.0126027	0.0185	0.0167135	0.00861656	0.0103663	0.00381091	0.00593146	0.00614912	0.00737005	0.0105167	0.0220326	0.00271592	0.00483384	0.0258729	0	0.0170184	0.00323887	0.00488759	0.00291545	0	0.00441745	0.00414145	0.0195332	0.00440577	0.0205459	0.0283038	0.0117999	0.0118812	0.00938511	0.00799808	0.0119564	4433
Information retrieval	0.0114776	0.0191693	0.0105517	0.00690814	0.0099847	0.00661286	0.00905433	0.00860585	0.00742115	0.0120548	0.0135	0.0154154	0.020584	0.0103663	0.00835158	0.00593146	0.010761	0.00426687	0.0072615	0.00628556	0.00923411	0.00483384	0.00931979	0.00489396	0.0183799	0.00890688	0.00456175	0.0301263	0.00889768	0.0149089	0.00923861	0.00587651	0.0133275	0.010273	0.0171045	0.00792533	0.00891089	0.00744337	0.0136494	0.0147526	4259
Clinical psychology	0.0218409	0.013236	0.00994875	0.0117625	0.0134471	0.00287576	0.00402414	0.0146299	0.000927644	0.0131507	0.0095	0.0126569	0.00957396	0.00760193	0.00421633	0.00527241	0.0146042	0.0147401	0.0144395	0.00555776	0.00543183	0.0060423	0.0247601	0.0138662	0.0258679	0.00242915	0.0104268	0.00728863	0.00444884	0	0.00477859	0.00819401	0.0172927	0.0214265	0.0138465	0.00563579	0.00990099	0.0100324	0.0135057	0.0137203	4075
Optics	0.00657455	0.0127796	0.00844136	0.00597461	0.00974314	0.0151985	0.0171026	0.010327	0.0120594	0.00876712	0.0111	0.0116833	0.00526568	0.0138217	0.00429741	0.00746924	0.00922367	0.0186191	0.00592605	0.0142252	0.0065182	0.0181269	0.00653777	0.00897227	0.00408441	0.00323887	0.012056	0.00485909	0.0148295	0.00220872	0.0105129	0.00943552	0.0096927	0.00733783	0.00814498	0.011976	0.0108911	0.00420712	0.00943487	0.00946091	4047
Chromatography	0.00724315	0.0127796	0.0183901	0.0177371	0.00507287	0.0183104	0.0231388	0.00860585	0.0491651	0.00493151	0.0069	0.00892471	0.00909526	0.00483759	0.00664883	0.0259227	0.00538048	0.00271528	0.00959853	0.00707953	0.0114068	0.0060423	0.00542495	0.0114192	0.0115725	0.00728745	0.0335614	0.0150632	0.0113693	0.00828272	0.00573431	0.00604205	0.0179535	0.00997945	0.0103849	0.00581191	0.0178218	0.00809062	0.00622605	0.00494092	4005
Oncology	0.00690885	0.0036513	0.0039192	0.00317401	0.00773009	0.0204915	0.00503018	0.00731497	0.00556586	0.0126027	0.0084	0.00708568	0.00622307	0.00483759	0.00543258	0.00505272	0.00999231	0.00659426	0.0101828	0.00648405	0.00380228	0.00302115	0.0114063	0.000815661	0.00953029	0.00566802	0.0058651	0.00485909	0.00741473	0.00386527	0.00414145	0.0101804	0.00748981	0.0143822	0.00570149	0.0174357	0.0108911	0.00355987	0.00569923	0.00819812	3874
Ecology	0.0201694	0.0118667	0.0117576	0.0238984	0.0124809	0.00866895	0.0140845	0.00989673	0.00556586	0.0136986	0.0133	0.0099524	0.00526568	0.00621977	0.00762183	0.00373462	0.0038432	0.00892164	0.00717803	0.00496229	0.0135796	0.0320242	0.00556406	0.0293638	0.012934	0.00566802	0.0130336	0.0150632	0.0103806	0.00496963	0.00414145	0.00562821	0.0111246	0.012034	0.00957035	0.00405072	0.0118812	0.00453074	0.00909962	0.00913018	3790
Medical physics	0.00924894	0.0164309	0.0114561	0.00261389	0.0144939	0.00386213	0.00301811	0.00860585	0.0102041	0.00547945	0.0124	0.00962787	0.0110101	0.00760193	0.00786508	0.00593146	0.0184473	0.00543057	0.0160254	0.00628556	0.0032591	0.00725076	0.0187787	0.00163132	0.00816882	0.0105263	0.00619094	0.00971817	0.00988631	0.00828272	0.00764575	0.0079457	0.00539707	0.00645729	0.0120138	0.00510743	0.00495049	0.00323625	0.0119253	0.0132393	3657
Biochemistry	0.00757745	0.00958466	0.00633102	0.00840179	0.00660279	0.0126144	0.0100604	0.0210843	0.0139147	0.00767123	0.0084	0.00914106	0.00765917	0.00967519	0.0122436	0.0134007	0.00999231	0.00737005	0.00709457	0.0111155	0.00923411	0.00785499	0.00445125	0.0040783	0.00953029	0.0129555	0.00716846	0.00923226	0.0123579	0.0115958	0.0121058	0.00695249	0.00682895	0.010273	0.00936673	0.00880592	0.0158416	0.00873786	0.00766284	0.0077371	3631
Simulation	0.00924894	0.0036513	0.00723545	0.0056012	0.0115146	0.0111002	0.00603622	0.00688468	0.00649351	0.00438356	0.0086	0.00757248	0.00526568	0.0089841	0.00324333	0.00746924	0.0076864	0.00775795	0.0115182	0.0168718	0.00869093	0.0132931	0.00792878	0.0146819	0.00953029	0.00404858	0.010101	0.00680272	0.00889768	0.00331309	0.0149729	0.0158914	0.00859125	0.00733783	0.00936673	0.00986263	0.0118812	0.00841424	0.00814176	0.00767697	3623
Psychiatry	0.0143749	0.00593336	0.00693398	0.00989544	0.0133666	0.00582098	0.00503018	0.0129088	0.00649351	0.00547945	0.0084	0.00713977	0.00909526	0.0089841	0.0101354	0.0116432	0.00922367	0.0100853	0.00801269	0.00522694	0.0103205	0.00725076	0.00876339	0.0040783	0.0142954	0.00809717	0.00358423	0.00680272	0.0064261	0.00607399	0.0070086	0.00902169	0.00925212	0.00792486	0.0118102	0.00739697	0.00792079	0.0116505	0.0131226	0.00985177	3430
Bioinformatics	0.00579452	0.0104975	0.00813989	0.0057879	0.00676383	0.00883566	0.00704225	0.0111876	0.00927644	0.00821918	0.0069	0.00865426	0.0105314	0.0089841	0.00762183	0.00878735	0.00614912	0.00659426	0.00817962	0.00535927	0.0103205	0.0108761	0.00528585	0.00326264	0.00544588	0.00404858	0.00912349	0.00874636	0.0108749	0.00773054	0.0121058	0.00604205	0.00958255	0.011447	0.00631236	0.00634026	0.0029703	0.00647249	0.00943487	0.00882951	3185
Cardiology	0.00824604	0.00547695	0.00633102	0.00373413	0.00676383	0.00607105	0.00603622	0.00473322	0.00463822	0.010411	0.0085	0.00616616	0.0134035	0.00414651	0.0125679	0.0109842	0.0076864	0.00737005	0.0114348	0.00886595	0.00814775	0.00302115	0.01238	0.0130506	0.00748809	0.00890688	0.00847181	0.00631681	0.00988631	0.00496963	0.0105129	0.00811124	0.0103536	0.011447	0.00753411	0.0151462	0.0029703	0.012945	0.00761494	0.00808787	3171
Statistical physics	0.00378872	0.0104975	0.00934579	0.0106423	0.00708592	0.00395938	0.00804829	0.00645439	0.000927644	0.0142466	0.0121	0.0192016	0.00382958	0.00276434	0.00664883	0.00417399	0.0076864	0.0135764	0.0110174	0.0100569	0.00162955	0.0138973	0.00486855	0.00244698	0.00272294	0.000809717	0.010101	0.00242954	0.0222442	0.00110436	0.00669003	0.00289687	0.00958255	0.00645729	0.017919	0.00334625	0.000990099	0.00355987	0.0110632	0.00860903	3158
Intensive care medicine	0.010029	0.00958466	0.013265	0.00653473	0.00926	0.00480682	0.00301811	0.00946644	0.00371058	0.00547945	0.0091	0.0044894	0.0143609	0	0.0111084	0.00702988	0.0146042	0.0155159	0.0108505	0.00277888	0.00488865	0.00543807	0.0104326	0.00489396	0.00136147	0.000809717	0.0074943	0.0102041	0.00494315	0.00662617	0.00892004	0.00273134	0.0110144	0.00528324	0.00590511	0.00933427	0.0138614	0.00517799	0.0118774	0.0104731	3152
Cancer research	0.00390016	0.0036513	0.00482364	0.00466766	0.0044287	0.0132535	0.00402414	0.00645439	0.00649351	0.0136986	0.0084	0.00870835	0.00861656	0.00483759	0.00478391	0.00439367	0.00461184	0.00504267	0.00634338	0.0101231	0.00217273	0.00543807	0.00709417	0.00570962	0.0149762	0.0048583	0.00553926	0.00388727	0.00790905	0.00220872	0.00286716	0.00571097	0.00429563	0.0088054	0.00407249	0.0132089	0.0039604	0.00291262	0.00407088	0.00676495	2952
Linguistics	0.00891464	0.00319489	0.00693398	0.00354742	0.00620018	0.0122532	0.00804829	0.00258176	0.0157699	0.00493151	0.0029	0.00503029	0.00765917	0.0179682	0.00948674	0.00702988	0.00307456	0.00504267	0.00509139	0.00350668	0.0124932	0.0060423	0.00375574	0.00652529	0.00544588	0.0129555	0.00553926	0.00728863	0.00395452	0.0160133	0.0143358	0.00835954	0.00517678	0.00557675	0.00447974	0.00739697	0.00891089	0.0158576	0.00689655	0.00578278	2910
Developmental psychology	0.0157121	0.00593336	0.00904432	0.00504108	0.0136082	0.00159764	0.00301811	0.00731497	0.00185529	0.00876712	0.0064	0.00924924	0.00478698	0.00552868	0.00332441	0.00241652	0.00922367	0.0116369	0.00834655	0.00469763	0.00162955	0.00060423	0.0204479	0.0220228	0.010211	0	0.00488759	0.00874636	0.0064261	0.00276091	0.00414145	0.00240026	0.00837097	0.0126211	0.00733048	0.00228954	0	0.00614887	0.0139368	0.0091402	2807
Nanotechnology	0.00668598	0.00547695	0.00241182	0.00448096	0.00571705	0.00915519	0.00402414	0.00645439	0.00371058	0.00767123	0.0045	0.0069775	0.00574438	0.0179682	0.00454066	0.00593146	0.00845503	0.0120248	0.00542526	0.00774117	0.00434546	0.00422961	0.00445125	0.00734095	0.00204221	0.000809717	0.00488759	0.00437318	0.0168067	0.00441745	0.0181587	0.0115875	0.00517678	0.00616378	0.0101812	0.00493131	0.00792079	0.00550162	0.00608238	0.00695537	2754
Pharmacology	0.00390016	0.00319489	0.00572807	0.0154966	0.00305983	0.00925244	0.00603622	0.00516351	0.0222635	0.00493151	0.0068	0.00313717	0.00670177	0.00207325	0.00981108	0.0153779	0.00307456	0.00698216	0.00417327	0.0103216	0.00597501	0.00302115	0.00639866	0.000815661	0.00204221	0.0210526	0.0198762	0.00631681	0.00790905	0.00662617	0.00541574	0.00869061	0.00418548	0.00616378	0.00509061	0.00634026	0.0247525	0.00614887	0.00368774	0.00532176	2685
Microbiology	0.00356586	0.00638978	0.0039192	0.0115758	0.00491183	0.00830775	0.0120724	0.0129088	0.00556586	0.00383562	0.0082	0.0079511	0.00287219	0.00414651	0.00559475	0.00593146	0.00461184	0.00930954	0.00584258	0.00701337	0.0065182	0.00845921	0.0108499	0.00815661	0.00816882	0.00647773	0.010101	0.0058309	0.00494315	0.00220872	0.00159286	0.00546267	0.00914198	0.00616378	0.00427611	0.00704473	0.0267327	0.00453074	0.00651341	0.00487076	2578

## Sheet: Figure 4
lead_author_country	share_ctry_clinical	share_global_clinical
Malaysia	0.152533	0.00398901
Saudi Arabia	0.170954	0.00444928
Austria	0.148879	0.0046306
Finland	0.179806	0.00464455
Portugal	0.178246	0.0051885
Greece	0.180151	0.00534193
Poland	0.131858	0.00573246
Israel	0.164368	0.00598351
Denmark	0.211735	0.0069459
Turkey	0.162746	0.00714116
Singapore	0.187539	0.0083546
Belgium	0.18006	0.00843829
Sweden	0.208503	0.00998647
Brazil	0.141122	0.0106978
Switzerland	0.159936	0.0111023
Iran	0.199139	0.0129015
Taiwan	0.234091	0.0188292
Netherlands	0.217565	0.0220093
Spain	0.17868	0.0229577
Australia	0.183474	0.0233204
France	0.169153	0.0238783
India	0.167914	0.0294155
Japan	0.146105	0.0311031
Italy	0.183781	0.0311031
Canada	0.190571	0.0334324
South Korea	0.203033	0.0347295
Germany	0.15326	0.0400993
United Kingdom	0.166392	0.049235
China	0.201179	0.205197
United States	0.182529	0.257626

## Sheet: Figure 5
lead_author_country	share_high_quality
Algeria	0.0230415
Argentina	0.0463215
Australia	0.103479
Austria	0.0690583
Bangladesh	0.0204918
Belgium	0.113095
Brazil	0.0334867
Bulgaria	0.0236967
Canada	0.0864207
Chile	0.0247148
China	0.0678937
Colombia	0.0197869
Croatia	0.027248
Cuba	0.0438596
Cyprus	0.0545455
Czech Republic	0.0367793
Denmark	0.0803571
Ecuador	0.0186916
Egypt	0.0170404
Estonia	0.04
Ethiopia	0.0181159
Finland	0.106911
France	0.0787472
Germany	0.0886508
Ghana	0.015748
Greece	0.0498589
Hong Kong	0.171949
Hungary	0.0253456
India	0.033758
Indonesia	0.00201816
Iran	0.0279871
Iraq	0.00480769
Ireland	0.0705615
Israel	0.1
Italy	0.0594198
Japan	0.0379349
Jordan	0.0238095
Kazakhstan	0.0291262
Kenya	0.11215
Lebanon	0.078125
Lithuania	0.00938967
Luxembourg	0.0647059
Macao	0.267218
Malaysia	0.0234667
Mexico	0.0328751
Morocco	0.0358423
Netherlands	0.103268
New Zealand	0.0803213
Nigeria	0.0111524
Norway	0.074347
Pakistan	0.0378251
Peru	0.0238095
Philippines	0.0199203
Poland	0.0307988
Portugal	0.0416866
Qatar	0.0754717
Romania	0.0220264
Russia	0.0268293
Saudi Arabia	0.0530547
Serbia	0.0216607
Singapore	0.118973
Slovakia	0.0083682
Slovenia	0.0415335
South Africa	0.0473373
South Korea	0.0528376
Spain	0.0525402
Sri Lanka	0.015873
Sweden	0.0812464
Switzerland	0.0968455
Taiwan	0.0582625
Thailand	0.0185728
Tunisia	0.0221402
Turkey	0.0400509
Ukraine	0.00507614
United Arab Emirates	0.0388548
United Kingdom	0.11374
United States	0.104106
Vietnam	0.00925926

## Sheet: Figure 6
year *adjusted*	Africa	Asia	Europa	Northern America	Latin America	Oceania
2000	0.0393199	0.0557007	0.0889449	0.107166	0.0433883	0.0932988
2000.45	0.0399181	0.0553854	0.0891664	0.106975	0.0430448	0.0926456
2000.9	0.0404261	0.0551003	0.0893664	0.106779	0.0427416	0.0920895
2001.35	0.0408113	0.0547977	0.0895617	0.106478	0.042464	0.0916544
2001.8	0.0411527	0.0545328	0.0897373	0.106215	0.0422173	0.0912709
2002.24	0.0412719	0.0543407	0.0898307	0.105944	0.0418149	0.0908468
2002.69	0.0413722	0.0541726	0.0899146	0.105702	0.0414456	0.0904642
2003.14	0.0413087	0.0540538	0.0899813	0.10543	0.0411194	0.0901927
2003.59	0.0411991	0.0539587	0.0900411	0.105167	0.0408261	0.0899731
2004.04	0.0411469	0.0539623	0.0900865	0.104935	0.0405317	0.0897784
2004.49	0.0411453	0.0540527	0.0901194	0.104732	0.0402362	0.0896057
2004.94	0.0411387	0.0541569	0.0901512	0.104528	0.0399422	0.0894605
2005.39	0.041111	0.0543121	0.0901765	0.104297	0.0396169	0.0893675
2005.84	0.041093	0.0544563	0.0902043	0.104086	0.0393093	0.0892841
2006.29	0.0411335	0.0546624	0.0902101	0.103952	0.0389581	0.0893847
2006.73	0.0411761	0.054852	0.0902215	0.103824	0.0386256	0.0894712
2007.18	0.0412316	0.0551	0.0902237	0.103768	0.0382767	0.0896535
2007.63	0.0412911	0.0553469	0.0902287	0.103727	0.0379352	0.089841
2008.08	0.0414563	0.055607	0.0902144	0.103714	0.0375757	0.0900154
2008.53	0.0416889	0.0558716	0.0901901	0.103718	0.0372069	0.0901765
2008.98	0.0418956	0.0561309	0.0901513	0.103709	0.0368577	0.0903503
2009.43	0.0420639	0.0563921	0.090082	0.103683	0.036535	0.0905572
2009.88	0.0422192	0.056644	0.0900056	0.103649	0.036207	0.0907627
2010.33	0.0422893	0.0568875	0.0898246	0.103581	0.0358474	0.0910451
2010.78	0.0423664	0.0571264	0.0896581	0.10351	0.0354827	0.0913118
2011.22	0.0422931	0.0573408	0.0893797	0.103387	0.0350871	0.0916336
2011.67	0.0420075	0.0574743	0.0889874	0.103219	0.0349107	0.0917592
2012.12	0.0417239	0.0576047	0.0886036	0.103047	0.0347348	0.0918618
2012.57	0.0415596	0.0577301	0.0881821	0.102847	0.0344779	0.0919813
2013.02	0.0414173	0.0578538	0.0877536	0.102636	0.0342018	0.092087
2013.47	0.0411291	0.0579336	0.0873128	0.102437	0.0340243	0.0923917
2013.92	0.0407487	0.0579862	0.0868595	0.102239	0.0339033	0.0928159
2014.37	0.0403681	0.0580713	0.0863722	0.102064	0.0337288	0.0932427
2014.82	0.0399934	0.0582075	0.085838	0.101928	0.0334741	0.0936718
2015.27	0.039601	0.0583711	0.0852971	0.101814	0.0332321	0.0941749
2015.71	0.0392023	0.0586423	0.0848211	0.101839	0.0331039	0.0949657
2016.16	0.0387746	0.0589324	0.0843152	0.101866	0.0329673	0.095809
2016.61	0.0388123	0.0592586	0.0839136	0.101935	0.032852	0.096544
2017.06	0.038879	0.0596128	0.0834891	0.102013	0.0327293	0.0973286
2017.51	0.0390393	0.0599377	0.0830979	0.102057	0.0326333	0.0980407
2017.96	0.0392524	0.0602701	0.0826999	0.102089	0.0325433	0.0987625
2018.41	0.0393519	0.0606024	0.0823296	0.102134	0.0323913	0.0994658
2018.86	0.0393219	0.0609344	0.0819908	0.102193	0.0321687	0.100148
2019.31	0.0392092	0.0612915	0.0816403	0.102264	0.0319724	0.100829
2019.76	0.0388585	0.0616524	0.0813163	0.102359	0.0318955	0.101376
2020.2	0.0384604	0.0620545	0.0809596	0.10247	0.0318118	0.101986
2020.65	0.0379046	0.0623816	0.0806556	0.102654	0.0317708	0.102568
2021.1	0.0372728	0.0627565	0.0803126	0.102864	0.0317245	0.10323
2021.55	0.0369413	0.062975	0.0800429	0.103048	0.0316986	0.103763
2022	0.0366506	0.0631801	0.0797629	0.10325	0.0316752	0.104324

## Sheet: Figure 7a
lead author region	DV: all citations
	point estimate	lower 95% CI	upper 95% CI
Africa	1.10154	1.05787	1.14701
Asia	1	1	1
Europe	1.20464	1.19273	1.21666
Latin America	0.69555	0.677731	0.713836
Northern America	1.39846	1.38451	1.41254
Oceania	1.26279	1.23177	1.29459
Observations			397965

## Sheet: Figure 7b
lead author region	DV: clinical citations
	point estimate	lower 95% CI	upper 95% CI
Africa	.8188365	.7576669	.8849446
Asia	1	1	1
Europe	1.26465	1.243214	1.286456
Latin America	.602903	.5756725	.6314217
Northern America	1.550761	1.524571	1.577401
Oceania	1.126003	1.079629	1.174369
Observations			397965

## Sheet: Figure 7c
lead author region	DV: citations
	point estimate	lower 95% CI	upper 95% CI
Africa	1.14023	1.10815	1.17323
Asia	1	1	1
Europe	1.01297	1.00577	1.02022
Latin America	0.907117	0.890281	0.924271
Northern America	0.992016	0.98475	0.999336
Oceania	1.02221	1.00492	1.0398
Observations			393722

## Sheet: Figure 7d
lead author region	DV: citations
	point estimate	lower 95% CI	upper 95% CI
Africa	1.001248	.9446952	1.061186
Asia	1	1	1
Europe	1.042012	1.029017	1.055172
Latin America	.8158419	.7873729	.8453403
Northern America	1.07853	1.064994	1.092238
Oceania	1.070291	1.03993	1.101538
Observations			375033

[truncated: 4 more sheets: Figure 8a, Figure 8b, Figure 8c, Figure 9]
